# Supplementary material for: Investigating Behaviour and Population Dynamics of Striped Marlin (Kajikia audax) from the Southwest Pacific Ocean with Satellite Tags
Source: PLoS One. 2011 Jun 14;6(6):e21087. doi: 10.1371/journal.pone.0021087 (PMC3114854; doi:10.1371/journal.pone.0021087)
Supplement: Table S2 — Estimates of t-distribution parameters from non-linear minimization for uKFSST longitude and latitude errors. (XLS) [file pone.0021087.s006.xls]

## Sheet: Table S2
Table S2. Estimates of t-distribution parameters from non-linear minimization for uKFSST longitude and latitude errors.
	T lon (km)	V lon	T lat (km)	V lat
Archival	55.62	3	62.19	3
Transmitted	58.52	3	119.6	3
