# Supplementary material for: Investigating Behaviour and Population Dynamics of Striped Marlin (Kajikia audax) from the Southwest Pacific Ocean with Satellite Tags
Source: PLoS One. 2011 Jun 14;6(6):e21087. doi: 10.1371/journal.pone.0021087 (PMC3114854; doi:10.1371/journal.pone.0021087)
Supplement: Table S3 — Density function parameters estimated by maximum likelihood for each individual. (XLS) [file pone.0021087.s007.xls]

## Sheet: Table S3
Table S3. Density function parameters estimated by maximum likelihood for each individual.
ID	Slow Shape (β)	Slow Shape SD (β)	Fast Shape (β)	Fast Shape SD (β)	Slow Scale (η)	Slow Scale SD (η)	Fast Scale (η)	Fast Scale SD (η)	Straight (Р)	Turn (Р)
STM05.2	4.49454	0.74288	6.63178	1.08633	0.216379	0.01115	0.43662	0.0152522	0.97	0.03
STM05.3	3.47286	0.675791	4.4081	0.802144	0.134985	0.00876515	0.351531	0.0182568	0.97	0.03
STM05.4	4.18314	0.453797	3.06091	0.292021	0.118813	0.00383005	0.288251	0.0129236	0.97	0.03
STM06.1	2.50026	0.249339	2.66413	0.239552	0.0699123	0.00354487	0.21923	0.010598	0.97	0.03
STM06.10	2.46461	0.178696	2.63145	0.146674	0.0464093	0.00170438	0.151319	0.00530689	0.97	0.03
STM06.11	2.88885	0.292419	2.90145	0.261434	0.101987	0.00446107	0.278679	0.0123723	0.97	0.03
STM06.12	2.20462	0.323196	2.936	0.332149	0.0571659	0.0046426	0.156076	0.00969733	0.97	0.03
STM06.13	2.40903	0.386386	3.46024	0.403641	0.170266	0.0136954	0.383225	0.0219288	0.97	0.03
STM06.14	2.26969	0.189689	4.10728	0.293378	0.107468	0.00496397	0.290426	0.00751348	0.97	0.03
STM06.15	5.34897	1.00958	9.41837	1.49905	0.122508	0.00570694	0.179761	0.00479767	0.97	0.03
STM06.2	4.12711	0.855074	5.81558	1.03736	0.104669	0.00690439	0.205987	0.00971924	0.97	0.03
STM06.3	2.21606	0.181201	1.85693	0.126839	0.0256523	0.00119133	0.108515	0.00611603	0.97	0.03
STM06.4	2.95024	0.459423	2.10684	0.281297	0.13871	0.009337	0.442846	0.0422612	0.97	0.03
STM06.5	9.50109	0.891944	2.39834	0.199582	0.0972682	0.00119818	0.239166	0.0118232	0.97	0.03
STM06.6	3.42498	0.341302	3.45528	0.312147	0.100149	0.00381839	0.237504	0.00906417	0.97	0.03
STM06.7	2.65163	0.250004	2.55616	0.185291	0.0682741	0.00290861	0.17828	0.00805263	0.97	0.03
STM06.8	2.74203	0.422493	9.87669	1.54551	0.154094	0.0111466	0.32752	0.00659437	0.97	0.03
STM06.9	12.4936	2.21137	3.23358	0.574866	0.106157	0.00219015	0.206876	0.0165097	0.97	0.03
STM07.1	2.62851	0.229864	3.98648	0.262216	0.214125	0.00830961	0.414202	0.0109175	0.97	0.03
STM07.2	1.76763	0.194481	3.11934	0.29421	0.0600229	0.00463115	0.152375	0.00677514	0.97	0.03
STM07.3	2.02269	0.239183	2.29991	0.222577	0.10329	0.00756003	0.37434	0.0244856	0.97	0.03
STM07.4	3.50026	0.300583	6.54257	0.476924	0.144874	0.00452731	0.259762	0.00442772	0.97	0.03
STM07.5	1.89613	0.379107	3.56239	0.679677	0.0765254	0.00991633	0.331706	0.0230856	0.97	0.03
STM08.1	3.93722	0.306258	2.47483	0.156978	0.0960459	0.00238422	0.232393	0.00932965	0.97	0.03
STM08.2	2.18412	0.378774	2.22413	0.368311	0.0832323	0.00852827	0.453521	0.0459903	0.97	0.03
